# Supplementary material for: Sexual dimorphism in the cell number of the adult Drosophila brain
Source: PLoS One. 2026 Feb 18;21(2):e0342456. doi: 10.1371/journal.pone.0342456 (PMC12915905; doi:10.1371/journal.pone.0342456)
Supplement: S1 Table — (XLSX) [file pone.0342456.s004.xlsx]

## Sheet: Table S1
Trait	Replicate	Female	Male	Dye
Weight of 30 adult heads (mg)	1	4	3.5	NA
	2	4.5	3.6	NA
	3	4	2.9	NA
	4	3.7	2.8	NA
Area of adult brain (mm)	1	0.22	0.2	NA
	2	0.21	0.17	NA
	3	0.2	0.19	NA
	4	0.2	0.2	NA
	5	0.23	0.17	NA
	6	0.21	0.15	NA
	7	0.22	0.2	NA
	8	0.2	0.18	NA
	9	0.24	0.18	NA
	10	0.22	0.18	NA
	11	0.21	0.17	NA
	12	0.21	0.2	NA
	13	0.19	.	NA
Nuclei number in adult central brain	1	124967	95335.3	DAPI
	2	109074	99902.9	DAPI
	3	127521	80394.5	DAPI
	1	119248	98813.2	PI
	2	117829	100974	PI
	3	128670	79285.3	PI
