# Supplementary material for: Sexual dimorphism in the cell number of the adult Drosophila brain
Source: PLoS One. 2026 Feb 18;21(2):e0342456. doi: 10.1371/journal.pone.0342456 (PMC12915905; doi:10.1371/journal.pone.0342456)
Supplement: S2 Table — (XLSX) [file pone.0342456.s005.xlsx]

## Sheet: Table S2
Trait	Factor	d.f.	MS	F value	P value
Brain area	sex	1	0.00555385	26.1	<0.0001
Head weight	sex	1	1.445	10.45	0.0179
Brain nuclei number	sex	1	2482674180	26.03	0.0009
	dye	1	4844912	0.05	0.8273
	sex×dye	1	46392	0	0.9829
